# Supplementary material for: Genetic Diversity in Candidate Single-Nucleotide Polymorphisms Associated with Resistance in Honeybees in the Czech Republic Using the Novel SNaPshot Genotyping Panel
Source: Genes (Basel). 2025 Mar 1;16(3):301. doi: 10.3390/genes16030301 (PMC11942514; doi:10.3390/genes16030301)
Supplement: Supplementary file 1 [file genes-16-00301-s001.zip]

Archive with 5 entries (5 files):
- Figure S1.pdf
- File S1.pdf
- Table S1a,b.pdf
- Table S2.pdf
- Table S3a-c.pdf
